# Supplementary material for: Genetic architecture and functional consequences of lateral root length in maize
Source: J Exp Bot. 2026 Mar 12;77(14):4401–16. doi: 10.1093/jxb/erag130 (PMC13415964; doi:10.1093/jxb/erag130)
Supplement: erag130_Supplementary_Data [file erag130_supplementary_data.zip]

Archive with 2 entries (2 files):
- jexbot317627-file001.pdf
- jexbot317627-file002.xlsx
