# Supplementary material for: Genetic architecture and functional consequences of lateral root length in maize
Source: J Exp Bot. 2026 Mar 12;77(14):4401–16. doi: 10.1093/jxb/erag130 (PMC13415964; doi:10.1093/jxb/erag130)
Supplement: erag130_Supplementary_Data [file erag130_supplementary_data.zip › jexbot317627-file002.xlsx]

## Sheet: S1
Supplementary Table S1. Heterogeneous inbred families (HIFs) and recombinant inbred lines (RILs) included in the fine mapping experiments E4-E7. Genomic fragments segregating within HIFs are coloured in yellow and green for the P1 (A) and P2 (B) alleles, respectively.
				Allele of 14 markers within qlr1 (A=P1 allele, B=P2 allele)
HIF name	Genotype	Genotype class	Experiment	AX.91333740	AX.90528946	AX.90560931	AX.91366105	AX.90529220	AX.90529224	AX.90529232	AX.90529242	AX.90529237	AX.91334117	AX.91334129	AX.91334144	AX.90529290	AX.90529307
LR1_HIF23	LR1_HIF23_A	F4:6 HIF	E4	A	A	A	B	A	A	A	A	A	A	A	A	A	A
LR1_HIF23	LR1_HIF23_B	F4:6 HIF	E4	B	A	A	B	A	A	A	A	A	A	A	A	A	A
LR1_HIF24	LR1_HIF24_A	F4:6 HIF	E4	A	A	A	A	A	A	A	A	A	A	A	A	A	A
LR1_HIF24	LR1_HIF24_B	F4:6 HIF	E4	B	A	A	A	A	A	A	A	A	A	A	A	A	A
LR1_HIF25	LR1_HIF25_A	F4:6 HIF	E4	A	A	A	B	A	A	A	A	A	A	A	A	A	A
LR1_HIF25	LR1_HIF25_B	F4:6 HIF	E4	B	B	B	A	A	A	A	A	A	A	A	A	A	A
LR1_HIF26	LR1_HIF26_A	F4:6 HIF	E4	A	A	A	B	A	A	A	A	A	A	A	A	A	A
LR1_HIF26	LR1_HIF26_B1	F4:6 HIF	E4	B	A	A	B	A	A	A	A	A	A	A	A	A	A
LR1_HIF26	LR1_HIF26_B2	F4:6 HIF	E4	B	B	B	A	A	A	A	A	A	A	A	A	A	A
LR1_HIF28	LR1_HIF28_A	F3:5 HIF	E4	A	A	A	A	A	A	A	A	A	A	A	A	A	A
LR1_HIF28	LR1_HIF28_B	F3:5 HIF	E4	B	B	B	B	B	B	B	B	B	B	B	A	A	A
LR1_HIF29	LR1_HIF29_A	F3:5 HIF	E4	A	A	A	A	A	A	A	A	A	A	A	A	A	A
LR1_HIF29	LR1_HIF29_B	F3:5 HIF	E4	B	B	B	B	B	B	B	B	B	B	B	B	A	A
LR1_HIF30	LR1_HIF30_A	F4:6 HIF	E4	A	A	A	A	B	B	B	B	B	B	B	B	B	B
LR1_HIF30	LR1_HIF30_B	F4:6 HIF	E4	A	B	B	B	B	B	B	B	B	B	B	B	B	B
LR1_HIF31	LR1_HIF31_A	F3:5 HIF	E4	A	A	A	A	A	A	A	A	A	A	A	A	A	A
LR1_HIF31	LR1_HIF31_B	F3:5 HIF	E4	A	A	B	B	B	B	B	B	B	B	B	A	A	A
LR1_HIF32	LR1_HIF32_A	F3:5 HIF	E4	A	A	A	A	A	A	A	A	A	A	A	A	B	B
LR1_HIF32	LR1_HIF32_B	F3:5 HIF	E4	A	A	B	B	B	B	B	B	B	B	B	B	B	B
LR1_HIF33	LR1_HIF33_A	F4:6 HIF	E4	A	A	A	A	A	A	A	B	B	B	B	B	B	B
LR1_HIF33	LR1_HIF33_B	F4:6 HIF	E4	A	A	A	B	B	A	A	B	B	B	B	B	B	B
LR1_HIF34	LR1_HIF34_A	F4:6 HIF	E4	B	B	B	A	A	A	A	A	A	B	B	B	B	B
LR1_HIF34	LR1_HIF34_B	F4:6 HIF	E4	B	B	B	B	B	B	B	B	B	B	B	B	B	B
LR1_HIF35	LR1_HIF35_A	F3:5 HIF	E4	A	A	A	A	A	A	A	A	A	A	A	A	A	A
LR1_HIF35	LR1_HIF35_B	F3:5 HIF	E4	A	A	A	A	B	B	B	B	B	B	B	B	A	A
LR1_HIF36	LR1_HIF36_A	F4:6 HIF	E4	A	A	B	B	A	A	A	A	A	A	A	A	A	A
LR1_HIF36	LR1_HIF36_B	F4:6 HIF	E4	A	A	B	B	B	B	B	B	B	B	B	B	B	B
LR1_HIF37	LR1_HIF37_A	F4:6 HIF	E4	A	A	A	A	A	A	A	A	A	A	A	A	A	A
LR1_HIF37	LR1_HIF37_B	F4:6 HIF	E4	A	A	A	A	A	A	A	A	B	B	B	B	B	B
LR1_HIF39	LR1_HIF39_A	F4:6 HIF	E4	A	A	A	B	B	B	B	B	B	A	A	A	A	A
LR1_HIF39	LR1_HIF39_B	F4:6 HIF	E4	A	A	A	B	B	B	B	B	B	B	B	B	B	B
LR1_HIF40	LR1_HIF40_A	F4:6 HIF	E4	A	A	A	B	B	B	B	B	B	A	A	A	A	A
LR1_HIF40	LR1_HIF40_B	F4:6 HIF	E4	A	A	A	B	B	B	B	B	B	B	B	B	B	B
LR1_HIF41	LR1_HIF41_A	F3:5 HIF	E4	B	B	B	B	B	B	B	B	B	B	A	A	A	A
LR1_HIF41	LR1_HIF41_B	F3:5 HIF	E4	B	B	B	B	B	B	B	B	B	B	A	A	B	B
LR1_HIF42	LR1_HIF42_A	F3:5 HIF	E4	B	B	B	B	B	B	B	B	A	A	A	A	A	A
LR1_HIF42	LR1_HIF42_B	F3:5 HIF	E4	B	B	B	B	B	B	B	B	A	A	A	A	B	B
LR1_HIF43	LR1_HIF43_A	F3:5 HIF	E4	B	B	A	A	A	A	A	A	A	A	A	A	A	A
LR1_HIF43	LR1_HIF43_B	F3:5 HIF	E4	B	B	A	A	A	A	A	A	A	A	A	A	A	B
	RIL_minus2	F4:6 RIL	E4	A	B	B	B	B	B	B	B	B	B	B	B	B	B
	RIL_plus1	F4:6 RIL	E4	A	A	A	A	A	A	A	A	A	A	A	A	A	A
LR1_HIF27	LR1_HIF27_A	F4:6 HIF	E4, E5	A	A	A	A	A	A	A	A	A	A	A	A	A	A
LR1_HIF27	LR1_HIF27_B	F4:6 HIF	E4, E5	B	B	B	B	B	B	B	B	B	A	A	A	A	A
LR1_HIF38	LR1_HIF38_A	F4:6 HIF	E4, E5	A	A	A	A	A	A	A	A	A	A	A	A	A	A
LR1_HIF38	LR1_HIF38_B	F4:6 HIF	E4, E5	A	A	A	A	A	A	A	A	A	B	B	B	B	B
	RIL_minus1	F4:6 RIL	E4, E5	A	B	B	B	B	B	B	B	B	B	B	B	B	B
	RIL_plus2	F4:6 RIL	E4, E5	A	A	A	A	A	A	A	A	A	A	A	A	A	A
LR1_HIF13	LR1_HIF13_A	F3:4 HIF	E4, E5, E6	A	A	A	A	A	A	A	A	A	A	A	A	A	B
LR1_HIF13	LR1_HIF13_B	F3:4 HIF	E4, E5, E6	A	A	B	B	B	B	B	B	B	B	B	B	B	B
LR1_HIF12	LR1_HIF12_A	F3:4 HIF	E4, E6	B	B	A	A	A	A	A	A	A	A	A	A	A	A
LR1_HIF12	LR1_HIF12_B	F3:4 HIF	E4, E6	B	B	B	B	B	B	B	B	B	B	B	B	A	A
LR1_HIF18	LR1_HIF18_A	F3:4 HIF	E4, E6	A	A	B	B	B	B	B	A	A	A	A	A	A	B
LR1_HIF18	LR1_HIF18_B	F3:4 HIF	E4, E6	A	A	B	B	B	B	B	B	B	B	B	B	B	B
LR1_HIF21	LR1_HIF21_A	F3:4 HIF	E4, E6	B	B	B	B	B	B	B	B	B	B	B	B	A	A
LR1_HIF21	LR1_HIF21_B	F3:4 HIF	E4, E6	B	B	B	B	B	B	B	B	B	B	B	B	B	B
LR1_HIF10	LR1_HIF10_A	F3:4 HIF	E6	A	A	A	A	A	A	A	A	A	A	A	A	A	A
LR1_HIF10	LR1_HIF10_B	F3:4 HIF	E6	A	A	B	B	A	A	A	A	A	A	A	A	A	A
LR1_HIF11	LR1_HIF11_A	F3:4 HIF	E6	B	B	A	A	B	B	B	B	B	B	B	B	B	B
LR1_HIF11	LR1_HIF11_B	F3:4 HIF	E6	B	B	B	B	B	B	B	B	B	B	B	B	B	B
LR1_HIF14	LR1_HIF14_A	F3:4 HIF	E6	B	B	B	B	A	A	A	A	A	A	A	A	A	A
LR1_HIF14	LR1_HIF14_B	F3:4 HIF	E6	B	B	B	B	B	B	B	B	B	A	A	A	A	A
LR1_HIF15	LR1_HIF15_A	F3:4 HIF	E6	B	B	B	B	A	A	A	A	A	A	A	A	A	A
LR1_HIF15	LR1_HIF15_B	F3:4 HIF	E6	B	B	B	B	B	B	B	B	B	B	B	B	B	B
LR1_HIF16	LR1_HIF16_A	F3:4 HIF	E6	A	A	A	A	A	A	A	A	A	A	A	A	A	A
LR1_HIF16	LR1_HIF16_B	F3:4 HIF	E6	A	A	A	A	A	A	B	B	A	A	A	A	A	A
LR1_HIF17	LR1_HIF17_A	F3:4 HIF	E6	A	A	A	A	A	A	A	A	A	A	A	A	A	A
LR1_HIF17	LR1_HIF17_B	F3:4 HIF	E6	A	A	A	A	A	A	B	B	B	B	B	B	B	B
LR1_HIF17	LR1_HIF17_H	F3:4 HIF	E6	A	A	A	A	A	A	H	H	H	H	H	H	H	H
LR1_HIF18	LR1_HIF18_H	F3:4 HIF	E6	A	A	B	B	B	B	B	H	H	H	H	H	H	B
LR1_HIF19	LR1_HIF19_A	F3:4 HIF	E6	A	A	A	A	A	A	A	A	A	A	A	A	A	A
LR1_HIF19	LR1_HIF19_B	F3:4 HIF	E6	A	A	A	A	A	A	A	B	B	B	B	B	B	B
LR1_HIF19	LR1_HIF19_H	F3:4 HIF	E6	A	A	A	A	A	A	A	H	H	H	H	H	H	H
LR1_HIF20	LR1_HIF20_A	F3:4 HIF	E6	B	B	B	B	B	B	B	B	B	B	A	A	A	A
LR1_HIF20	LR1_HIF20_B	F3:4 HIF	E6	B	B	B	B	B	B	B	B	B	B	B	B	B	B
LR1_HIF22	LR1_HIF22_A	F3:4 HIF	E6	A	A	A	A	A	A	A	A	A	A	A	A	A	A
LR1_HIF22	LR1_HIF22_B	F3:4 HIF	E6	A	A	A	A	A	A	A	A	A	A	A	A	B	B
LR1_HIF22	LR1_HIF22_H	F3:4 HIF	E6	A	A	A	A	A	A	A	A	A	A	A	A	H	H
LR1_HIF1	LR1_HIF1_A	F5:7 HIF	E7	A	A	A	A	A	A	A	A	A	A	A	A	A	A
LR1_HIF1	LR1_HIF1_B	F5:7 HIF	E7	B	B	B	B	B	B	B	B	B	A	A	A	A	A
LR1_HIF2	LR1_HIF2_A	F5:7 HIF	E7	A	A	A	A	A	A	A	A	A	A	A	A	A	A
LR1_HIF2	LR1_HIF2_B	F5:7 HIF	E7	A	A	A	A	A	A	A	A	A	B	B	B	B	B
LR1_HIF3	LR1_HIF3_A	F4:6 HIF	E7	A	A	A	A	A	A	A	A	A	A	A	A	A	B
LR1_HIF3	LR1_HIF3_B	F4:6 HIF	E7	A	A	B	B	B	B	B	B	A	A	A	A	A	B
LR1_HIF4	LR1_HIF4_A	F4:6 HIF	E7	A	A	A	A	A	A	A	A	A	A	A	A	A	A
LR1_HIF4	LR1_HIF4_B	F4:6 HIF	E7	A	A	A	A	A	A	A	A	B	B	B	A	A	A
LR1_HIF5	LR1_HIF5_A	F4:6 HIF	E7	A	A	B	B	B	B	B	A	A	A	A	A	B	B
LR1_HIF5	LR1_HIF5_B	F4:6 HIF	E7	A	A	B	B	B	B	B	B	B	A	A	A	B	B
LR1_HIF6	LR1_HIF6_A	F4:6 HIF	E7	A	A	A	A	A	A	A	A	A	A	A	A	A	A
LR1_HIF6	LR1_HIF6_B	F4:6 HIF	E7	A	A	A	B	B	B	B	B	B	A	A	A	A	A
LR1_HIF7	LR1_HIF7_A	F4:6 HIF	E7	A	A	A	A	A	A	A	A	A	A	A	A	B	B
LR1_HIF7	LR1_HIF7_B	F4:6 HIF	E7	A	A	A	A	A	A	B	B	B	B	B	B	B	B
LR1_HIF8	LR1_HIF8_A	F4:6 HIF	E7	A	A	A	A	A	A	A	A	A	A	A	A	A	A
LR1_HIF8	LR1_HIF8_B	F4:6 HIF	E7	A	A	A	A	B	B	B	B	A	A	A	A	A	A
LR1_HIF9	LR1_HIF9_A	F4:6 HIF	E7	A	A	A	A	A	A	A	A	A	A	A	A	A	A
LR1_HIF9	LR1_HIF9_B	F4:6 HIF	E7	A	A	A	A	A	A	A	A	A	A	B	B	A	A

## Sheet: S2
Supplementary Table S2. Details on the experiments presented in the study.
Experiment	Objective	Year	Location	Loc. Coordinates	Treatment	Trial name	Soil type	Soil composition	Treatment specifics	Exp. Design	Exp. Unit	Genotype groups	no Genotypes	Rep. Genotypes	Checks	no Checks	Rep. Checks	no Plants per plot	no Entries	no Plants (total)	Genotyping	h2 (LRv)	Stage root traits
E0	screening DH KE	2020	Freising (Germany)	48°24'13.1"N 11°43'21.9"E	CTR	FS_2020	Loam			RCBDd	20 plants-plot	18 DH KE	18	3	FC1,FC2f	2	3	3	60	180	600K array		R2
			Bologna (Italy)	44°32'55.7"N 11°24'45.4"E	CTR	BOL_2020	Loam						18	3		2	3	3	60	180			R2
						across E0													120	360		0.87	R2
E1	QTL mapping	2021	Einbeck (Germany)	51°48'53.5"N 9°53'08.5"E	CTR	EIN_2021	Silty-loam				single-plant	554 F2	554	1	P1,P2,FC1,FC2,FC3	5	3	1	569	569	15K array		R6 (155 dasg)
E2	QTL mapping	2022	Greenhouse	48°24'17.2"N 11°41'29.6"E	CTR	GH_2022				aRCBDe	single-plant	150 F2:3 RILs	150	5	P1,P2	2	25	1	800	800		0.43	V6 (38 das)
E3	QTL mapping	2022	Viehhausen (Germany)	48°24'15.3"N 11°38'35.7"E	CTR	VIH_CTR	Loam	1.4 mg/100g P CALa	100 kg/ha P	aRCBD	20 plants-plot	285 F3:4 RILs	285	1	P1,P2,FC1,FC2,FC3	5	3	3	300	900	15K array		R2 (78-98 das)
			Viehhausen (Germany)	48°24'15.3"N 11°38'35.7"E	LP	VIH_LP	Loam	0.8 mg/100g P CAL	no additional P				285	1		5	3	3	300	900			R2 (78-98 das)
			Einbeck (Germany)	51°48'53.5"N 9°53'08.5"E	CTR	EIN_CTR	Silty-loam						285	1		5	3	3	300	900			R2-3 (97 das)
						across E3													900	2700		0.74	R2-3 (78-98 das)
E4	fine map qlr1	2023	Roggenstein (Germany)	48°10'52.3"N 11°19'06.0"E	CTR	ROG_CTR	Loamy-sand	Nminb 36 kg N/ha	170 kg/ha N	RCBD	40 plants-plot	25 HIFs, 4 F4:6 RILs	55	4	P1,P2,FC1,FC2,FC3	5	4	3	240	720	KASP		R2 (83-99 das)
			Roggenstein (Germany)	48°10'52.3"N 11°19'06.0"E	LN	ROG_LN	Loamy-sand	Nmin 33 kg N/ha	no additional N				55	4		5	4	3	240	720			R2 (83-99 das)
						across E4								8			8		480	1440		0.83	R2 (83-99 das)
E5	fine map qlr1	2023	Freising (Germany)	48°24'13.1"N 11°43'21.9"E	CTR	FS_WW	Loam			RCBD	20 plants-plot	3 HIFs, 2 F4:6 RILs	8	3	P1,P2	2	3	3	30	90	KASP		R2 (83-86 das)
			Freising (Germany)	48°24'41.2"N 11°43'22.6"E	WS	FS_WS			94.5 l m−2 waterc				8	3		2	3	3	30	90			R2 (83-86 das)
						across E5								6			6		60	180		0.89	R2 (83-86 das)
E6	fine map qlr1	2023	Greenhouse	48°24'17.2"N 11°41'29.6"E	CTR	GH_2023				RCBD	single-plant	13 HIFs	30	6.93333	P1,P2	2	16	1	240	240	KASP	0.45	R2 (63-87 das)
E7	fine map qlr1, gene expression	2024	Greenhouse	48°24'17.2"N 11°41'29.6"E	CTR	GH_2024				RCBD	single-plant	9 HIFs	18	12	P1,P2	2	12	1	240	240	KASP	0.86	R2 (69-78 das)
across E4-7	fine map qlr1					across E4-7				RCBD		43 HIFs, 4 F4:6 RILs	95	5.48889		5	7		1020	2100	KASP	0.75	R2
# a CAL = calcium acetate lactate method to quantify P in soil. 18 soil samples were taken per trial at 0-30 cm depth.
# b Nmin method to quantify mineral N in soil. 12 soil samples were taken per trial at 0-60cm depth.
# c 94.5 l m−2 of water was supplied from 30.06.2023 to 06.09.2023
# d RCBD = randomized complete block design
# e aRCBD = augmented randomized complete block design
# f FC = Flint check
# g das = days after sowing

## Sheet: S3
Supplementary Table S3. List of traits assessed in experiments E0-E7 and their definitions.
Trait abbreviation	Reference	Category	Trait	Measurement	Unit	Experiments
LRv_R2		rootstock	visual scoring of lateral root length (stage R2 , rootstock)	Estimation	scale 1 to 9	E0, E3, E4, E5, E6, E7
LRv_R2.w2		excised root	visual scoring of lateral root length (stage R2 , 2nd whorl)	Estimation	scale 1 to 9	E4, E5, E6, E7
LRv_R2.w3		excised root	visual scoring of lateral root length (stage R2 , 3rd whorl)	Estimation	scale 1 to 9	E4, E5, E6, E7
LRv_R2.w4		excised root	visual scoring of lateral root length (stage R2 , 4th whorl)	Estimation	scale 1 to 9	E4, E5, E6, E7
LRv_R2.w5		excised root	visual scoring of lateral root length (stage R2 , 5th whorl)	Estimation	scale 1 to 9	E4, E5, E6, E7
LRv_R2.w6		excised root	visual scoring of lateral root length (stage R2 , 6th whorl)	Estimation	scale 1 to 9	E4, E5, E6, E7
LRv_R2.w7		excised root	visual scoring of lateral root length (stage R2 , 7th whorl)	Estimation	scale 1 to 9	E4, E5, E6, E7
LRv_R6		excised root	visual scoring of lateral root length (stage R6 , rootstock)	Estimation	scale 1 to 9	E1
LRv_V6		excised root	visual scoring of lateral root length (stage V6 , rootstock)	Estimation	scale 1 to 9	E2
LRd_R2	https://doi.org/10.1186/s13007-015-0093-3	excised root	LT_AVG_LEN, average lateral root length assessed with DIRT (stage R2 , last whorl)	Measurement	mm	E3
LRd_R2.w2	https://doi.org/10.1186/s13007-015-0093-3	excised root	LT_AVG_LEN, average lateral root length assessed with DIRT (stage R2 , 2nd whorl)	Measurement	mm	E4, E5, E6, E7
LRd_R2.w3	https://doi.org/10.1186/s13007-015-0093-3	excised root	LT_AVG_LEN, average lateral root length assessed with DIRT (stage R2 , 3rd whorl)	Measurement	mm	E4, E5, E6, E7
LRd_R2.w4	https://doi.org/10.1186/s13007-015-0093-3	excised root	LT_AVG_LEN, average lateral root length assessed with DIRT (stage R2 , 4th whorl)	Measurement	mm	E4, E5, E6, E7
LRd_R2.w5	https://doi.org/10.1186/s13007-015-0093-3	excised root	LT_AVG_LEN, average lateral root length assessed with DIRT (stage R2 , 5th whorl)	Measurement	mm	E4, E5, E6, E7
LRd_R2.w6	https://doi.org/10.1186/s13007-015-0093-3	excised root	LT_AVG_LEN, average lateral root length assessed with DIRT (stage R2 , 6th whorl)	Measurement	mm	E4, E5, E6, E7
LRd_R2.w7	https://doi.org/10.1186/s13007-015-0093-3	excised root	LT_AVG_LEN, average lateral root length assessed with DIRT (stage R2 , 7th whorl)	Measurement	mm	E4, E5, E6, E7
LRBFd_R2	https://doi.org/10.1186/s13007-015-0093-3	excised root	LT_BRA_FRQ*, average lateral root branching frequency assessed with DIRT (stage R2 , last whorl)	Measurement	#branches/cm	E3
LRBFd_R2.w2	https://doi.org/10.1186/s13007-015-0093-3	excised root	LT_BRA_FRQ, average lateral root branching frequency assessed with DIRT (stage R2 , 2nd whorl)	Measurement	#branches/cm	E4, E5, E6, E7
LRBFd_R2.w3	https://doi.org/10.1186/s13007-015-0093-3	excised root	LT_BRA_FRQ, average lateral root branching frequency assessed with DIRT (stage R2 , 3rd whorl)	Measurement	#branches/cm	E4, E5, E6, E7
LRBFd_R2.w4	https://doi.org/10.1186/s13007-015-0093-3	excised root	LT_BRA_FRQ, average lateral root branching frequency assessed with DIRT (stage R2 , 4th whorl)	Measurement	#branches/cm	E4, E5, E6, E7
LRBFd_R2.w5	https://doi.org/10.1186/s13007-015-0093-3	excised root	LT_BRA_FRQ, average lateral root branching frequency assessed with DIRT (stage R2 , 5th whorl)	Measurement	#branches/cm	E4, E5, E6, E7
LRBFd_R2.w6	https://doi.org/10.1186/s13007-015-0093-3	excised root	LT_BRA_FRQ, average lateral root branching frequency assessed with DIRT (stage R2 , 6th whorl)	Measurement	#branches/cm	E4, E5, E6, E7
LRBFd_R2.w7	https://doi.org/10.1186/s13007-015-0093-3	excised root	LT_BRA_FRQ, average lateral root branching frequency assessed with DIRT (stage R2 , 7th whorl)	Measurement	#branches/cm	E4, E5, E6, E7
RDW_R2		rootstock	rootstock dry weight per plant after drying at 60°C until weight stablizes (stage R2)	Measurement	g	E0, E3, E4, E5, E6, E7
FF		shoot	female flowering, as days until 50% of the plants extruded silks (stage R1)	Counting	days	E0, E3, E4, E5, E6, E7
PH_V6		shoot	plant height stretching the leaves (stage V6)	Measurement	cm	E0, E2, E3, E4, E5, E6, E7
PH_R2		shoot	plant height final until the tassel tip (stage R2)	Measurement	cm	E0, E3, E4, E5, E6, E7
SDW_R2		shoot	shoot dry weight per plant after drying at 60°C until weight stablizes (stage R2)	Measurement	g	E3, E4, E5, E6, E7
RFW_R2		rootstock	rootstock fresh weight per plant (stage R2)	Measurement	g	E0, E3, E4, E5, E6, E7
RFW_V6		rootstock	rootstock fresh weight per plant (stage V6)	Measurement	g	E2
RSR_R2		rootstock	root-shoot-ratio (RDW/SDW) (stage R2)	Measurement	g/g	E3, E4, E5, E6, E7
RWC_R2		rootstock	rootstock water content (RFW-RDW)/RFW (stage R2)	Measurement	%	E0, E3, E4, E5, E6, E7
DIRT traits, see Ref.	https://doi.org/10.1186/s13007-015-0093-3	root	DIRT rootstock & excised root traits	Measurement	mm, mm2, %, °, count	E0, E2, E3, E4, E5, E6, E7
ASI		shoot	anthesis-silking-interval (stage R1)	Measurement	days	E0, E3, E4, E5, E6, E7
EV_V4		shoot	early vigor score, 1 = very bad, 9 = very good (stage V4)	Estimation	scale 1 to 9	E0, E3, E4, E5
EV_V6		shoot	early vigor score, 1 = very bad, 9 = very good (stage V6)	Estimation	scale 1 to 9	E0, E3, E4, E5
EV_V9		shoot	early vigor score, 1 = very bad, 9 = very good (stage V9)	Estimation	scale 1 to 9	E4, E5
MF		shoot	male flowering, as days until 50% of the plants extruded antheres (stage R1)	Counting	days	E0, E3, E4, E5, E6, E7
GDC_R6		shoot	grain dry matter content; 1-[(GFY-GDY)/GFY] (stage R6)	Measurement	%	E3
GDY_R6		shoot	grain dry matter yield after drying at 60°C until weight stablizes (stage R6)	Measurement	dt/ha	E3
GFY_R6		shoot	grain fresh yield (stage R6)	Measurement	dt/ha	E3
PH_V9		shoot	plant height stretching the leaves (stage V9)	Measurement	cm	E4, E5
SFW_R2		shoot	shoot fresh weight per plant (stage R2)	Measurement	g	E3, E4, E5, E6, E7
SPAD_R2		shoot	single-photon avalanche diode (stage R2)	Measurement	SPAD	E3, E4, E5, E6, E7
SPAD_V6		shoot	single-photon avalanche diode (stage V6)	Measurement	SPAD	E2, E3, E4, E5, E6, E7
SPAD_V9		shoot	single-photon avalanche diode (stage V9)	Measurement	SPAD	E4, E5
STC_R6		shoot	stand count (stage R6)	Counting	count	E3
STC_V2		shoot	stand count (stage V2)	Counting	count	E0, E3, E4, E5
SWC_R2		shoot	shoot water content (SFW-SDW)/SFW (stage R2)	Measurement	%	E3, E4, E5, E6, E7
N.SBR_R2		rootstock	number of shoot-borne roots reaaching the ground (stage R2 , rootstock)	Counting	count	E4, E5, E6, E7
N.SBR_R2.w1		excised root	number of shoot-borne roots reaaching the ground (stage R2 , 1st whorl)	Counting	count	E4, E5, E6, E7
N.SBR_R2.w2		excised root	number of shoot-borne roots reaaching the ground (stage R2 , 2nd whorl)	Counting	count	E4, E5, E6, E7
N.SBR_R2.w3		excised root	number of shoot-borne roots reaaching the ground (stage R2 , 3rd whorl)	Counting	count	E4, E5, E6, E7
N.SBR_R2.w4		excised root	number of shoot-borne roots reaaching the ground (stage R2 , 4th whorl)	Counting	count	E4, E5, E6, E7
N.SBR_R2.w5		excised root	number of shoot-borne roots reaaching the ground (stage R2 , 5th whorl)	Counting	count	E4, E5, E6, E7
N.SBR_R2.w6		excised root	number of shoot-borne roots reaaching the ground (stage R2 , 6th whorl)	Counting	count	E4, E5, E6, E7
N.SBR_R2.w7		excised root	number of shoot-borne roots reaaching the ground (stage R2 , 7th whorl)	Counting	count	E4, E5, E6, E7
N.SR_R2		rootstock	number of seminal roots (stage R2)	Counting	count	E4, E5, E6, E7
N.SR_V6		rootstock	number of seminal roots (stage V6)	Counting	count	E2
N.whorls_R2		rootstock	number of whorls of shoot-borne roots (stage R2)	Counting	count	E4, E5, E6, E7
# * LT_BRA_FRQ is calculated by DIRT as space between branches (in mm), which is the inverse of the frequency. 10/LT_BRA_FRQ therefore was used to measure the number of branches per centimeter.

## Sheet: S4
Supplementary Table S4. Primer pairs used in this study.
Gene	Gene name	Purpose	Forward primer	Reverse primer
Zm00001eb257640	MEP	RT-qPCR	TGTACTCGGCAATGCTCTTG	TTTGATGCTCCAGGCTTACC
Zm00001eb357900	lug9	RT-qPCR	TCCAGTGCTACAGGGAAGGT	GTTAGTTCTTGAGCCCACGC
Zm00001eb015500	hb130	RT-qPCR	GATGCAGCTCACGAATCACG	CGCCCACATACGCTGTCTTAT
Zm00001eb015500	hb130	Allele identification	CACCAGCAGTATTACTCATGCGA	CTTTCACCCAACTGCAAGGTC
Zm00001eb015210	cipk3	RT-qPCR	GGAGGCTATGATGGTGCAACT	TGCTCCAGTATAGTTGTAGGATTG
Zm00001eb015210	cipk3	Allele identification	TTTCATGGTCGGGAGGTTGG	ACGCAAAATAGCACAAAGAGGAC
Zm00001eb015390	IDP7785	RT-qPCR	ACCAGAGGAGGTGGGGAATA	ACCCATGTATGTTGATGTCCTGA

## Sheet: S5
Supplementary Table S5. Information on candidate genes in the fine mapped region of the QTL qlr1.
Gene IDa	Locus symbola	Annotationa	Priorityb	Protein sequence variationc	Expressed in crown rootsd	Gene ontology terms (GO) related to root developmente
Zm00001eb015500	hb130	Homeobox-transcription factor 130	1	2 AA exchanges, 1 indel	yes	GO:0010311:lateral root formation,GO:0048830:adventitious root development
Zm00001eb015210	cipk3	calcineurin B-like-interacting protein kinase3	2	identical	yes
Zm00001eb015390	IDP7785		3	9 AA exchanges, 4 indel	yes
Zm00001eb015440	eil3	ethylene insensitive-like3	4	7 AA exchanges, 1 indel	yes	GO:0010104:regulation of ethylene-activated signaling pathway
Zm00001eb015130	gols1	galactinol synthase1	5	2 AA exchanges	yes	GO:0009737:response to abscisic acid
Zm00001eb015150	bzip52	bZIP-transcription factor 52	6	1 AA exchanges	yes
Zm00001eb015310	nrg1	nitrate regulatory gene1	7	10 AA exchanges	yes
Zm00001eb015240	abf5	alpha-L-arabinofuranosidase5	8	last 49 AA diverging in KE0113	yes
Zm00001eb015550	LOC100191145		9	last 15 AA diverging in KE0113	yes
Zm00001eb015170	snrk1a3	SNF1-related kinase alpha1-like3	10	4 AA exchanges	yes
Zm00001eb015540	umc1452		11	2 AA exchanges, 2 indel	yes
Zm00001eb015320	wrky32	WRKY-transcription factor 32	12	3 AA exchanges, 2 indel	yes
Zm00001eb015090	invan7	invertase alkaline neutral7	13	2 AA exchanges	yes
Zm00001eb015380			14	1 AA exchanges	yes
Zm00001eb015490	glk26	G2-like-transcription factor 26	15	2 AA exchanges	yes
Zm00001eb015260			16	2 indel	yes
Zm00001eb015250	vq4	VQ motif-transcription factor4	17	9 AA exchanges, 5 indel	yes
Zm00001eb015340			18	9 AA exchanges	yes
Zm00001eb015200	cal3	calmodulin3	19	identical	yes
Zm00001eb015330	pki1	protein kinase inhibitor1	20	identical	yes
Zm00001eb015470			21	identical	yes
Zm00001eb015290			22	identical	yes
Zm00001eb015230	sbip2a	small basic membrane intrinsic protein2a	23	identical	yes
Zm00001eb015510	cl39631_1		24	identical	yes
Zm00001eb015560			25	identical	yes
Zm00001eb015120	myb75	MYB-transcription factor 75		3 AA exchanges, 4 indel	no	GO:0009737:response to abscisic acid
Zm00001eb015460	Zm00001d028980			4 AA exchanges	no
Zm00001eb015520				2 AA exchanges, 1 indel	no
Zm00001eb015270				3 AA exchanges, 1 indel	no
Zm00001eb015110	si660063f06a			protein disrupted in KE0113	no
Zm00001eb015450	lim432			protein disrupted in KE0413	no
Zm00001eb015100				protein missing in KE0113	no
Zm00001eb015530				8 AA exchanges, 8 indel	no
Zm00001eb015140	ppr26	pentatricopeptide repeat protein26		5 AA exchanges	no
Zm00001eb015430	plt4	phospholipid transfer protein homolog4		3 indel	no
Zm00001eb015190				6 AA exchanges, 5 indel	no
Zm00001eb015420	LOC100283111			1 AA exchanges	no
Zm00001eb015220				2 AA exchanges	no
Zm00001eb015160	vq3	VQ motif-transcription factor3		3 AA exchanges, 7 indel	no
Zm00001eb015400	dnaj105	DnaJ family protein105		4 AA exchanges	no
Zm00001eb015480				protein disrupted in KE0413	no
# a Gene ID, locus symbol, and annotation were retrieved from MaizeGDB (https://www.maizegdb.org/) and refer to the last B73 annotation (Hufford et al. 2021, https://www.science.org/doi/10.1126/science.abg5289).
# b Assigned priority according to functional annotation, literature search, expression in B73 root tissues and polymorphisms between P1 and P2.
# c Polymorphisms between proteins of P1 and P2 assessed by visual inspection of sequence alignments.
# d Gene expression was retrieved from qTeller (https://qteller.maizegdb.org/) for the tissue CrownRoot_Node5_V13. Reference: Stelpflug et al. 2016 (https://doi.org/10.3835/plantgenome2015.04.0025). A gene is considered expressed when FPKM>1
# e All gene ontology terms related to the gene IDs were downloaded from MaizeGDB (https://www.maizegdb.org/gene_center/gene#downloadall) and manually reviewed for possible involvment in root development.

## Sheet: S6
Supplementary Table S6. Effect of nitrogen, phosphorous and irrigation treatments on root and agronomic traits.
Experiment	Location	Trait	Treatments	Mean ± SE (control)	Mean ± SE (treatment)	Treatment effect	p.value
E3	VIH	LRv_R2	CTR / LP	4.60 ± 0.10	4.60 ± 0.10	-0.014	0.7045
E3	VIH	RDW_R2	CTR / LP	28.20 ± 0.40	26.90 ± 0.40	-0.047	0.0242
E3	VIH	FF	CTR / LP	71.50 ± 0.70	71.60 ± 0.70	0.001	0.9265
E3	VIH	PH_V6	CTR / LP	49.40 ± 1.40	49.40 ± 1.40	-0.001	0.9732
E3	VIH	PH_R2	CTR / LP	163.70 ± 1.60	169.50 ± 1.60	0.035	0.0108
E3	VIH	SDW_R2	CTR / LP	104.10 ± 2.70	102.00 ± 2.70	-0.021	0.5742
E4	ROG	LRv_R2	CTR / LN	5.70 ± 0.10	4.70 ± 0.10	-0.173	0
E4	ROG	RDW_R2	CTR / LN	18.40 ± 0.30	15.50 ± 0.30	-0.155	0.0002
E4	ROG	FF	CTR / LN	74.50 ± 0.20	82.00 ± 0.20	0.1	0
E4	ROG	PH_V6	CTR / LN	65.40 ± 0.60	44.70 ± 0.60	-0.317	0
E4	ROG	PH_R2	CTR / LN	127.10 ± 0.80	118.80 ± 0.80	-0.065	0.0034
E4	ROG	SDW_R2	CTR / LN	85.50 ± 1.10	75.90 ± 1.10	-0.112	0
E5	FS	LRv_R2	CTR / WS	5.60 ± 0.10	6.70 ± 0.10	0.204	0
E5	FS	RDW_R2	CTR / WS	20.10 ± 0.90	10.00 ± 0.90	-0.5	0
E5	FS	FF	CTR / WS	71.70 ± 0.40	73.50 ± 0.40	0.025	0.0009
E5	FS	PH_V6	CTR / WS	55.40 ± 1.20	68.20 ± 1.20	0.229	0
E5	FS	PH_R2	CTR / WS	104.60 ± 1.70	100.90 ± 1.70	-0.036	0.4053
E5	FS	SDW_R2	CTR / WS	70.40 ± 2.50	46.40 ± 2.60	-0.34	0
